# Supplementary material for: Analyzing BMP2, FGFR, and TGF Beta Expressions in High-Grade Osteosarcoma Untreated and Treated Autografts Using Proteomic Analysis
Source: Int J Mol Sci. 2022 Jul 3;23(13):7409. doi: 10.3390/ijms23137409 (PMC9266757; doi:10.3390/ijms23137409)
Supplement: Supplementary file 1 [file ijms-23-07409-s001.zip]

Archive with 1 entries (1 files):
- ijms-1755216-supplementary.pdf
